# Supplementary material for: Institutional investors’ site visits and investment-cash flow sensitivity: Mitigating financing constraints or inhibiting agent conflicts?
Source: PLoS One. 2024 Mar 28;19(3):e0300332. doi: 10.1371/journal.pone.0300332 (PMC10977698; doi:10.1371/journal.pone.0300332)
Supplement: S1 Data — (ZIP) [file pone.0300332.s001.zip]

Archive with 18 entries (16 files):
- Data/
- Data/Data.dta
- Data/Dofile.do
- Data/result/
- Data/result/Figure 1 Sample distribution.png
- Data/result/Figure B1 Density before pairing.wmf
- Data/result/Figure B2 Density after pairing.wmf
- Data/result/Table 2 Descriptive statistics.rtf
- Data/result/Table 3 Pearson correlation coefficients.rtf
- Data/result/Table10.csv
- Data/result/Table11.csv
- Data/result/Table12.csv
- Data/result/Table4.csv
- Data/result/Table5.csv
- Data/result/Table6.csv
- Data/result/Table7.csv
- Data/result/Table8.csv
- Data/result/Table9.csv
