# Supplementary material for: Institutional investors’ site visits and investment-cash flow sensitivity: Mitigating financing constraints or inhibiting agent conflicts?
Source: PLoS One. 2024 Mar 28;19(3):e0300332. doi: 10.1371/journal.pone.0300332 (PMC10977698; doi:10.1371/journal.pone.0300332)
Supplement: S1 Data — (ZIP) [file pone.0300332.s001.zip › Data/Dofile.do]

************************************************************************
**Institutional Investors' Site Visits and Investment-Cash Flow Sensitivity: Mitigating Financing Constraints or Inhibiting Agent Conflicts?**
************************************************************************
cd C:\Users\liaoj\Desktop\Data\result
use "C:\Users\liaoj\Desktop\Data\Data.dta",clear
**************************************************************************
global var "Size_w Lev_w TQc_w RoaB_w AGE_cl_w Finindex"
sort Stkcd year
tab year, gen(YEAR) 
tab ind, gen(IND)
set more off

*Descriptive statistics
logout, save(Table 2 Descriptive statistics) word replace: tabstat Invest2_w CF2_w vjfreq_w vjnum_w $var, stats(count me med sd min max) c(s) f(%6.3f)
*Pearson correlation coefficients
logout, save(Table 3 Pearson correlation coefficients) word replace: pwcorr_a Invest2_w CF2_w vjfreq_w vjnum_w $var

****Institutional investors' SVs and corporate ICFS
xtreg Invest2_w CF2_w $var i.year,fe r
est store H0
xtreg Invest2_w c.CF2_w##c.vjfreq_w $var i.year,fe r
est store H1
xtreg Invest2_w c.CF2_w##c.vjnum_w $var i.year,fe r
est store H2
local csv "using Table4.csv" 	
local m "H0 H1 H2" 	
esttab H0 H1 H2 `csv', scalar(r2 r2_a N F) compress nogap star(* 0.1 ** 0.05 *** 0.01) b(%6.3f) se(%6.3f)  


***Channel tests for financing constraints
*
bysort sample:quantiles(TQc_w),gen(TQc_wH) n(2)
xtreg Invest2_w c.CF2_w##c.vjfreq_w $var i.year if TQc_wH==2,fe r
est store TQc11
xtreg Invest2_w c.CF2_w##c.vjfreq_w $var i.year if TQc_wH==1,fe r
est store TQc10
xtreg Invest2_w c.CF2_w##c.vjnum_w $var i.year if TQc_wH==2,fe r
est store TQc21
xtreg Invest2_w c.CF2_w##c.vjnum_w $var i.year if TQc_wH==1,fe r
est store TQc20
*
bysort sample:quantiles(Size_w),gen(Size_wH) n(2)
xtreg Invest2_w c.CF2_w##c.vjfreq_w $var i.year if Size_wH==1,fe r
est store Size10
xtreg Invest2_w c.CF2_w##c.vjfreq_w $var i.year if Size_wH==2,fe r
est store Size11
xtreg Invest2_w c.CF2_w##c.vjnum_w $var i.year if Size_wH==1,fe r
est store Size20
xtreg Invest2_w c.CF2_w##c.vjnum_w $var i.year if Size_wH==2,fe r
est store Size21
local csv "using Table5.csv" 	
local m "TQc11 TQc10 TQc21 TQc20 Size10 Size11 Size20 Size21" 	
esttab TQc11 TQc10 TQc21 TQc20 Size10 Size11 Size20 Size21 `csv', scalar(r2 r2_a N F) compress nogap star(* 0.1 ** 0.05 *** 0.01) b(%6.3f) se(%6.3f)  


***Channel tests for agency conflicts
*
bysort sample:quantiles(CF2_w),gen(CF2_wH) n(2)
xtreg Invest2_w c.CF2_w##c.vjfreq_w $var i.year if CF2_wH==1,fe r
est store CF10
xtreg Invest2_w c.CF2_w##c.vjfreq_w $var i.year if CF2_wH==2,fe r
est store CF11
xtreg Invest2_w c.CF2_w##c.vjnum_w $var i.year if CF2_wH==1,fe r
est store CF20
xtreg Invest2_w c.CF2_w##c.vjnum_w $var i.year if CF2_wH==2,fe r
est store CF21
bysort sample:quantiles(Cost4_indmean),gen(Cost4_indmeanH) n(2)
xtreg Invest2_w c.CF2_w##c.vjfreq_w $var i.year if Cost4_indmeanH==1,fe r
est store Cost10
xtreg Invest2_w c.CF2_w##c.vjfreq_w $var i.year if Cost4_indmeanH==2,fe r
est store Cost11
xtreg Invest2_w c.CF2_w##c.vjnum_w $var i.year if Cost4_indmeanH==1,fe r
est store Cost20
xtreg Invest2_w c.CF2_w##c.vjnum_w $var i.year if Cost4_indmeanH==2,fe r
est store Cost21
local csv "using Table6.csv" 	
local m "CF10 CF11 CF20 CF21 Cost10 Cost11 Cost20 Cost21" 	
esttab CF10 CF11 CF20 CF21 Cost10 Cost11 Cost20 Cost21 `csv', scalar(r2 r2_a N F) compress nogap star(* 0.1 ** 0.05 *** 0.01) b(%6.3f) se(%6.3f)  


****The perspective of internal supervision governance
*
bysort sample:quantiles(Shrz2_w),gen(Shrz2_wH) n(2)
xtreg Invest2_w c.CF2_w##c.vjfreq_w $var i.year if Shrz2_wH==1,fe r
est store Shrz10
xtreg Invest2_w c.CF2_w##c.vjfreq_w $var i.year if Shrz2_wH==2,fe r
est store Shrz11
xtreg Invest2_w c.CF2_w##c.vjnum_w $var i.year if Shrz2_wH==1,fe r
est store Shrz20
xtreg Invest2_w c.CF2_w##c.vjnum_w $var i.year if Shrz2_wH==2,fe r
est store Shrz21
*
bysort sample:quantiles(Seperation),gen(SeperationH) n(2)
xtreg Invest2_w c.CF2_w##c.vjfreq_w $var i.year if SeperationH==2,fe r
est store Sepe11
xtreg Invest2_w c.CF2_w##c.vjfreq_w $var i.year if SeperationH==1,fe r
est store Sepe10
xtreg Invest2_w c.CF2_w##c.vjnum_w $var i.year if SeperationH==2,fe r
est store Sepe21
xtreg Invest2_w c.CF2_w##c.vjnum_w $var i.year if SeperationH==1,fe r
est store Sepe20
*
bysort sample:quantiles(BS2),gen(BS2H) n(2)
xtreg Invest2_w c.CF2_w##c.vjfreq_w $var i.year if BS2H==1,fe r
est store BS10
xtreg Invest2_w c.CF2_w##c.vjfreq_w $var i.year if BS2H==2,fe r
est store BS11
xtreg Invest2_w c.CF2_w##c.vjnum_w $var i.year if BS2H==1,fe r
est store BS20
xtreg Invest2_w c.CF2_w##c.vjnum_w $var i.year if BS2H==2,fe r
est store BS21
local csv "using Table7.csv" 	
local m "Shrz10 Shrz11 Shrz20 Shrz21 Sepe11 Sepe10 Sepe21 Sepe20 BS10 BS11 BS20 BS21" 	
esttab Shrz10 Shrz11 Shrz20 Shrz21 Sepe11 Sepe10 Sepe21 Sepe20 BS10 BS11 BS20 BS21 `csv', scalar(r2 r2_a N F) compress nogap star(* 0.1 ** 0.05 *** 0.01) b(%6.3f) se(%6.3f)  


***The perspective of senior executives' compensation incentive mechanisms
***
bysort ind year:quantiles(LnPAY_w),gen(LnPAY_wH) n(2)
xtreg Invest2_w c.CF2_w##c.vjfreq_w $var i.year if LnPAY_wH==1,fe r
est store hb10
xtreg Invest2_w c.CF2_w##c.vjfreq_w $var i.year if LnPAY_wH==2,fe r
est store hb11
xtreg Invest2_w c.CF2_w##c.vjnum_w $var i.year if LnPAY_wH==1,fe r
est store hb20
xtreg Invest2_w c.CF2_w##c.vjnum_w $var i.year if LnPAY_wH==2,fe r
est store hb21
***
bysort ind year:quantiles(Mnhold_w),gen(Mnhold_wH) n(2)
xtreg Invest2_w c.CF2_w##c.vjfreq_w $var i.year if Mnhold_wH==1,fe r
est store gq10
xtreg Invest2_w c.CF2_w##c.vjfreq_w $var i.year if Mnhold_wH==2,fe r
est store gq11
xtreg Invest2_w c.CF2_w##c.vjnum_w $var i.year if Mnhold_wH==1,fe r
est store gq20
xtreg Invest2_w c.CF2_w##c.vjnum_w $var i.year if Mnhold_wH==2,fe r
est store gq21
local csv "using Table8.csv" 	
local m "hb10 hb11 hb20 hb21 gq10 gq11 gq20 gq21" 	
esttab hb10 hb11 hb20 hb21 gq10 gq11 gq20 gq21 `csv', scalar(r2 r2_a N F) compress nogap star(* 0.1 ** 0.05 *** 0.01) b(%6.3f) se(%6.3f)  


/*PSM*/
***1:1***
psmatch2 vjdum $var i.ind i.year 
pstest $var, both graph
********graph******************
	  *Before Matching		 
 twoway                                                 ///
		  (kdensity _ps if _treat==1, lp(solid) lw(*1.5))      ///
          (kdensity _ps if _treat==0, lp(dash) lw(*1.5)),      ///
		  title("Before Matching")                             ///
          ytitle("Density") ylabel(,angle(0))                  ///
          xtitle("Propensity Score") xscale(titlegap(2))       ///
          xlabel(0(0.2)1, format(%2.1f))                       ///
          legend(label(1 "Treat") label(2 "Control") row(2)    ///
                 position(3) ring(0))                          ///
          scheme(s1mono)   // 		  
        graph export "C:\Users\liaoj\Desktop\Data\result\Figure B1 Density before pairing.wmf", /// 
		    replace fontface("Times New Roman")	
		 
	  *After Matching		 
	    twoway                                                 ///
		  (kdensity _ps if _treat==1,lp(solid) lw(*1.5))       ///
          (kdensity _ps if _wei!=1&_wei!=.,lp(dash) lw(*1.5)), ///
	      title("After Matching")                              ///
          ytitle("Density") ylabel(,angle(0))                  ///
          xtitle("Propensity Score") xscale(titlegap(2))       ///
          xlabel(0(0.2)1, format(%2.1f))                       ///
          legend(label(1 "Treat") label(2 "Control") row(2)    ///
                 position(3) ring(0))                          ///
          scheme(s1mono)   // 彩色图片 scheme(s2color)  
        *-将图片输出到指定文件夹中
		        graph export "C:\Users\liaoj\Desktop\Data\result\Figure B2 Density after pairing.wmf", /// 
		    replace fontface("Times New Roman")	
************************************************************************
xtreg Invest2_w CF2_w $var i.year if _weight!=.,fe r
est store PSM0
xtreg Invest2_w c.CF2_w##c.vjfreq_w $var i.year if _weight!=.,fe r
est store PSM1
xtreg Invest2_w c.CF2_w##c.vjnum_w $var i.year if _weight!=.,fe r
est store PSM2
local csv "using Table9.csv"  	
local m "PSM0 PSM1 PSM2" 	
esttab PSM0 PSM1 PSM2 `csv', scalar(r2 r2_a N F) compress nogap star(* 0.1 ** 0.05 *** 0.01) b(%6.3f) se(%6.3f)    


***2SLS
******************************
gen Jcx1=c.vjfreq_w#c.CF2_w
gen Jcx2=c.vjnum_w#c.CF2_w
gen Jcxiv1=c.HS300#c.CF2_w
gen Jcxiv2=c.vjfreqmeancity_w#c.CF2_w
*the first-stage estimation results
*********************************************vjfreq_w
xtivreg2 Invest2_w CF2_w (vjfreq_w Jcx1=HS300 vjfreqmeancity_w Jcxiv1 Jcxiv2) $var YEAR*, fe r savefirst
esttab _xtivreg2_vjfreq_w using vjfreqfirst1.rtf, star(* 0.1 ** 0.05 *** 0.01) replace b(3) se(3)  scalar(r2 r2_a N F)
esttab _xtivreg2_Jcx1 using vjfreqfirst2.rtf, star(* 0.1 ** 0.05 *** 0.01) replace b(3) se(3)  scalar(r2 r2_a N F)
*Underidentification test (Kleibergen-Paap rk LM statistic):            472.446
                                                   *Chi-sq(3) P-val =    0.0000
*Weak identification test (Cragg-Donald Wald F statistic):              224.393
*Hansen J statistic (overidentification test of all instruments):         2.781
                                                   *Chi-sq(2) P-val =    0.2490
*********************************************vjnum_w
xtivreg2 Invest2_w CF2_w (vjnum_w Jcx2=HS300 vjfreqmeancity_w Jcxiv1 Jcxiv2) $var YEAR*, fe r savefirst
esttab _xtivreg2_vjnum_w using vjnumfirst1.rtf, star(* 0.1 ** 0.05 *** 0.01) replace b(3) se(3)  scalar(r2 r2_a N F)
esttab _xtivreg2_Jcx2 using vjnumfirst2.rtf, star(* 0.1 ** 0.05 *** 0.01) replace b(3) se(3)  scalar(r2 r2_a N F)
*Underidentification test (Kleibergen-Paap rk LM statistic):            392.274
                                                   *Chi-sq(3) P-val =    0.0000
*Weak identification test (Cragg-Donald Wald F statistic):              182.725
*Hansen J statistic (overidentification test of all instruments):         3.792
                                                   *Chi-sq(2) P-val =    0.1502
*the second-stage estimation results
xtivreg2 Invest2_w CF2_w (vjfreq_w Jcx1=HS300 vjfreqmeancity_w Jcxiv1 Jcxiv2) $var YEAR*, fe r first
est store IVvjfreq
xtivreg2 Invest2_w CF2_w (vjnum_w Jcx2=HS300 vjfreqmeancity_w Jcxiv1 Jcxiv2) $var YEAR*, fe r savefirst
est store IVvjnum
local csv "using Table10.csv"  
local m "IVvjfreq IVvjnum"  
esttab IVvjfreq IVvjnum `csv', scalar(r2 r2_a N F) compress nogap star(* 0.1 ** 0.05 *** 0.01) b(%6.3f) se(%6.3f)    


***Controlling for the industry fixed effect based on the OLS regression
reg Invest2_w CF2_w $var i.ind i.year, r
est store IND0
reg Invest2_w c.CF2_w##c.vjfreq_w $var i.ind i.year, r
est store IND1
reg Invest2_w c.CF2_w##c.vjnum_w $var i.ind i.year, r
est store IND2
local csv "using Table11.csv" 	
local m " IND0 IND1  IND2" 	
esttab IND0 IND1  IND2 `csv', scalar(r2 r2_a N F) compress nogap star(* 0.1 ** 0.05 *** 0.01) b(%6.3f) se(%6.3f)  


***Controlling for the previous year's investment expenditure
sort Stkcd year
xtreg Invest2_w CF2_w $var L1.Invest2_w  i.year,fe r
est store W11
xtreg Invest2_w c.CF2_w##c.vjfreq_w $var L1.Invest2_w i.year,fe r
est store W12
xtreg Invest2_w c.CF2_w##c.vjnum_w $var L1.Invest2_w i.year,fe r
est store W13
local csv "using Table12.csv" 	
local m "W11 W12 W13" 	
esttab W11 W12 W13 `csv', scalar(r2 r2_a N F) compress nogap star(* 0.1 ** 0.05 *** 0.01) b(%6.3f) se(%6.3f)  
