# Supplementary material for: Institutional investors’ site visits and investment-cash flow sensitivity: Mitigating financing constraints or inhibiting agent conflicts?
Source: PLoS One. 2024 Mar 28;19(3):e0300332. doi: 10.1371/journal.pone.0300332 (PMC10977698; doi:10.1371/journal.pone.0300332)
Supplement: S1 Data — (ZIP) [file pone.0300332.s001.zip › Data/result/Table10.csv]

=""	="(1)"	="(2)"
=""	="Invest2_w"	="Invest2_w"
="vjfreq_w"	="0.007***"	=""
=""	="(0.003)"	=""
="Jcx1"	="-0.057***"	=""
=""	="(0.022)"	=""
="CF2_w"	="0.114***"	="0.115***"
=""	="(0.027)"	="(0.028)"
="Size_w"	="0.020***"	="0.020***"
=""	="(0.002)"	="(0.003)"
="Lev_w"	="0.014*"	="0.014*"
=""	="(0.008)"	="(0.008)"
="TQc_w"	="0.001*"	="0.001"
=""	="(0.001)"	="(0.001)"
="RoaB_w"	="0.083***"	="0.083***"
=""	="(0.014)"	="(0.014)"
="AGE_cl_w"	="-0.050***"	="-0.050***"
=""	="(0.015)"	="(0.015)"
="Finindex"	="-0.002"	="-0.002"
=""	="(0.001)"	="(0.001)"
="YEAR1"	="0.023***"	="0.024***"
=""	="(0.005)"	="(0.005)"
="YEAR2"	="0.016***"	="0.016***"
=""	="(0.004)"	="(0.004)"
="YEAR3"	="0.007**"	="0.007**"
=""	="(0.003)"	="(0.003)"
="YEAR4"	="0.001"	="0.001"
=""	="(0.003)"	="(0.003)"
="YEAR5"	="0.000"	="0.000"
=""	="(0.002)"	="(0.002)"
="YEAR6"	="0.000"	="0.000"
=""	="(.)"	="(.)"
="vjnum_w"	=""	="0.004**"
=""	=""	="(0.002)"
="Jcx2"	=""	="-0.031**"
=""	=""	="(0.012)"
="N"	="9423"	="9423"
="r2"	="0.087"	="0.087"
="r2_a"	="-0.142"	="-0.142"
="F"	="47.009"	="47.069"
="Standard errors in parentheses"
="* p<0.1	** p<0.05	*** p<0.01"
