# Supplementary material for: Institutional investors’ site visits and investment-cash flow sensitivity: Mitigating financing constraints or inhibiting agent conflicts?
Source: PLoS One. 2024 Mar 28;19(3):e0300332. doi: 10.1371/journal.pone.0300332 (PMC10977698; doi:10.1371/journal.pone.0300332)
Supplement: S1 Data — (ZIP) [file pone.0300332.s001.zip › Data/result/Table11.csv]

=""	="(1)"	="(2)"	="(3)"
=""	="Invest2_w"	="Invest2_w"	="Invest2_w"
="CF2_w"	="0.106***"	="0.127***"	="0.127***"
=""	="(0.010)"	="(0.015)"	="(0.015)"
="Size_w"	="0.001"	="0.000"	="-0.001"
=""	="(0.001)"	="(0.001)"	="(0.001)"
="Lev_w"	="0.034***"	="0.036***"	="0.036***"
=""	="(0.004)"	="(0.004)"	="(0.004)"
="TQc_w"	="0.001***"	="0.001***"	="0.001**"
=""	="(0.000)"	="(0.000)"	="(0.000)"
="RoaB_w"	="0.116***"	="0.103***"	="0.094***"
=""	="(0.010)"	="(0.010)"	="(0.010)"
="AGE_cl_w"	="-0.014***"	="-0.013***"	="-0.012***"
=""	="(0.002)"	="(0.002)"	="(0.002)"
="Finindex"	="0.001***"	="0.001***"	="0.001**"
=""	="(0.000)"	="(0.000)"	="(0.000)"
="1.ind"	="0.000"	="0.000"	="0.000"
=""	="(.)"	="(.)"	="(.)"
="2.ind"	="-0.014*"	="-0.013*"	="-0.013*"
=""	="(0.007)"	="(0.007)"	="(0.007)"
="3.ind"	="-0.012*"	="-0.012*"	="-0.013*"
=""	="(0.007)"	="(0.007)"	="(0.007)"
="4.ind"	="-0.008"	="-0.009"	="-0.009"
=""	="(0.006)"	="(0.006)"	="(0.006)"
="5.ind"	="-0.015**"	="-0.016***"	="-0.017***"
=""	="(0.006)"	="(0.006)"	="(0.006)"
="6.ind"	="-0.017**"	="-0.019***"	="-0.020***"
=""	="(0.007)"	="(0.007)"	="(0.007)"
="7.ind"	="-0.006"	="-0.005"	="-0.005"
=""	="(0.007)"	="(0.007)"	="(0.007)"
="8.ind"	="-0.045***"	="-0.047***"	="-0.048***"
=""	="(0.007)"	="(0.007)"	="(0.007)"
="9.ind"	="-0.034***"	="-0.035***"	="-0.036***"
=""	="(0.007)"	="(0.007)"	="(0.007)"
="10.ind"	="-0.007"	="-0.006"	="-0.006"
=""	="(0.009)"	="(0.008)"	="(0.008)"
="11.ind"	="-0.033***"	="-0.033***"	="-0.034***"
=""	="(0.011)"	="(0.011)"	="(0.011)"
="12.ind"	="-0.023***"	="-0.025***"	="-0.027***"
=""	="(0.006)"	="(0.006)"	="(0.006)"
="14.ind"	="-0.059***"	="-0.058***"	="-0.057***"
=""	="(0.007)"	="(0.007)"	="(0.007)"
="15.ind"	="-0.032***"	="-0.033***"	="-0.033***"
=""	="(0.009)"	="(0.009)"	="(0.009)"
="16.ind"	="-0.024***"	="-0.025***"	="-0.027***"
=""	="(0.009)"	="(0.009)"	="(0.009)"
="17.ind"	="0.023**"	="0.022**"	="0.021**"
=""	="(0.010)"	="(0.010)"	="(0.009)"
="18.ind"	="-0.010"	="-0.011*"	="-0.010"
=""	="(0.007)"	="(0.007)"	="(0.007)"
="19.ind"	="0.052***"	="0.050***"	="0.051***"
=""	="(0.007)"	="(0.008)"	="(0.008)"
="20.ind"	="-0.006"	="-0.006"	="-0.006"
=""	="(0.014)"	="(0.014)"	="(0.014)"
="21.ind"	="-0.030***"	="-0.030***"	="-0.032***"
=""	="(0.008)"	="(0.008)"	="(0.008)"
="22.ind"	="-0.050***"	="-0.048***"	="-0.048***"
=""	="(0.007)"	="(0.007)"	="(0.007)"
="2013.year"	="0.000"	="0.000"	="0.000"
=""	="(.)"	="(.)"	="(.)"
="2014.year"	="-0.007***"	="-0.007***"	="-0.008***"
=""	="(0.002)"	="(0.002)"	="(0.002)"
="2015.year"	="-0.015***"	="-0.014***"	="-0.015***"
=""	="(0.002)"	="(0.002)"	="(0.002)"
="2016.year"	="-0.017***"	="-0.016***"	="-0.017***"
=""	="(0.002)"	="(0.002)"	="(0.002)"
="2017.year"	="-0.014***"	="-0.013***"	="-0.013***"
=""	="(0.002)"	="(0.002)"	="(0.002)"
="2018.year"	="-0.013***"	="-0.010***"	="-0.011***"
=""	="(0.002)"	="(0.002)"	="(0.002)"
="vjfreq_w"	=""	="0.006***"	=""
=""	=""	="(0.001)"	=""
="c.CF2_w#c.vjfreq_w"	=""	="-0.019**"	=""
=""	=""	="(0.009)"	=""
="vjnum_w"	=""	=""	="0.004***"
=""	=""	=""	="(0.000)"
="c.CF2_w#c.vjnum_w"	=""	=""	="-0.010*"
=""	=""	=""	="(0.005)"
="_cons"	="0.059***"	="0.075***"	="0.091***"
=""	="(0.020)"	="(0.020)"	="(0.020)"
="N"	="9626"	="9626"	="9626"
="r2"	="0.109"	="0.113"	="0.118"
="r2_a"	="0.106"	="0.110"	="0.114"
="F"	="."	="."	="."
="Standard errors in parentheses"
="* p<0.1	** p<0.05	*** p<0.01"
