# Supplementary material for: Institutional investors’ site visits and investment-cash flow sensitivity: Mitigating financing constraints or inhibiting agent conflicts?
Source: PLoS One. 2024 Mar 28;19(3):e0300332. doi: 10.1371/journal.pone.0300332 (PMC10977698; doi:10.1371/journal.pone.0300332)
Supplement: S1 Data — (ZIP) [file pone.0300332.s001.zip › Data/result/Table12.csv]

=""	="(1)"	="(2)"	="(3)"
=""	="Invest2_w"	="Invest2_w"	="Invest2_w"
="CF2_w"	="0.053***"	="0.081***"	="0.074***"
=""	="(0.012)"	="(0.017)"	="(0.018)"
="Size_w"	="0.024***"	="0.024***"	="0.024***"
=""	="(0.003)"	="(0.003)"	="(0.003)"
="Lev_w"	="0.020*"	="0.021*"	="0.021*"
=""	="(0.011)"	="(0.011)"	="(0.011)"
="TQc_w"	="0.001*"	="0.001"	="0.001"
=""	="(0.001)"	="(0.001)"	="(0.001)"
="RoaB_w"	="0.081***"	="0.080***"	="0.078***"
=""	="(0.016)"	="(0.016)"	="(0.016)"
="AGE_cl_w"	="-0.010"	="-0.011"	="-0.010"
=""	="(0.022)"	="(0.022)"	="(0.022)"
="Finindex"	="-0.001"	="-0.001"	="-0.001"
=""	="(0.002)"	="(0.001)"	="(0.001)"
="L.Invest2_w"	="0.079***"	="0.078***"	="0.078***"
=""	="(0.021)"	="(0.021)"	="(0.021)"
="2014.year"	="0.000"	="0.000"	="0.000"
=""	="(.)"	="(.)"	="(.)"
="2015.year"	="-0.012***"	="-0.011***"	="-0.011***"
=""	="(0.003)"	="(0.003)"	="(0.003)"
="2016.year"	="-0.020***"	="-0.019***"	="-0.020***"
=""	="(0.004)"	="(0.004)"	="(0.004)"
="2017.year"	="-0.026***"	="-0.025***"	="-0.025***"
=""	="(0.005)"	="(0.005)"	="(0.005)"
="2018.year"	="-0.028***"	="-0.028***"	="-0.028***"
=""	="(0.006)"	="(0.006)"	="(0.006)"
="vjfreq_w"	=""	="0.002*"	=""
=""	=""	="(0.001)"	=""
="c.CF2_w#c.vjfreq_w"	=""	="-0.027***"	=""
=""	=""	="(0.010)"	=""
="vjnum_w"	=""	=""	="0.001**"
=""	=""	=""	="(0.001)"
="c.CF2_w#c.vjnum_w"	=""	=""	="-0.011*"
=""	=""	=""	="(0.006)"
="_cons"	="-0.445***"	="-0.438***"	="-0.436***"
=""	="(0.092)"	="(0.092)"	="(0.092)"
="N"	="7198"	="7198"	="7198"
="r2"	="0.089"	="0.090"	="0.090"
="r2_a"	="0.087"	="0.089"	="0.088"
="F"	="28.156"	="24.719"	="25.055"
="Standard errors in parentheses"
="* p<0.1	** p<0.05	*** p<0.01"
