# Supplementary material for: Institutional investors’ site visits and investment-cash flow sensitivity: Mitigating financing constraints or inhibiting agent conflicts?
Source: PLoS One. 2024 Mar 28;19(3):e0300332. doi: 10.1371/journal.pone.0300332 (PMC10977698; doi:10.1371/journal.pone.0300332)
Supplement: S1 Data — (ZIP) [file pone.0300332.s001.zip › Data/result/Table4.csv]

=""	="(1)"	="(2)"	="(3)"
=""	="Invest2_w"	="Invest2_w"	="Invest2_w"
="CF2_w"	="0.053***"	="0.079***"	="0.074***"
=""	="(0.011)"	="(0.016)"	="(0.016)"
="Size_w"	="0.022***"	="0.021***"	="0.021***"
=""	="(0.003)"	="(0.003)"	="(0.003)"
="Lev_w"	="0.012"	="0.012"	="0.012"
=""	="(0.009)"	="(0.009)"	="(0.009)"
="TQc_w"	="0.001**"	="0.001**"	="0.001*"
=""	="(0.001)"	="(0.001)"	="(0.001)"
="RoaB_w"	="0.091***"	="0.090***"	="0.088***"
=""	="(0.014)"	="(0.014)"	="(0.014)"
="AGE_cl_w"	="-0.055***"	="-0.054***"	="-0.053***"
=""	="(0.019)"	="(0.019)"	="(0.019)"
="Finindex"	="-0.002"	="-0.002"	="-0.002"
=""	="(0.001)"	="(0.001)"	="(0.001)"
="2013.year"	="0.000"	="0.000"	="0.000"
=""	="(.)"	="(.)"	="(.)"
="2014.year"	="-0.007***"	="-0.007***"	="-0.008***"
=""	="(0.002)"	="(0.002)"	="(0.002)"
="2015.year"	="-0.017***"	="-0.017***"	="-0.017***"
=""	="(0.003)"	="(0.003)"	="(0.003)"
="2016.year"	="-0.023***"	="-0.023***"	="-0.023***"
=""	="(0.004)"	="(0.004)"	="(0.004)"
="2017.year"	="-0.025***"	="-0.024***"	="-0.025***"
=""	="(0.005)"	="(0.005)"	="(0.005)"
="2018.year"	="-0.026***"	="-0.025***"	="-0.025***"
=""	="(0.006)"	="(0.006)"	="(0.006)"
="vjfreq_w"	=""	="0.002**"	=""
=""	=""	="(0.001)"	=""
="c.CF2_w#c.vjfreq_w"	=""	="-0.025**"	=""
=""	=""	="(0.010)"	=""
="vjnum_w"	=""	=""	="0.001***"
=""	=""	=""	="(0.001)"
="c.CF2_w#c.vjnum_w"	=""	=""	="-0.010*"
=""	=""	=""	="(0.005)"
="_cons"	="-0.249***"	="-0.243***"	="-0.241***"
=""	="(0.077)"	="(0.077)"	="(0.078)"
="N"	="9626"	="9626"	="9626"
="r2"	="0.091"	="0.092"	="0.092"
="r2_a"	="0.089"	="0.091"	="0.090"
="F"	="37.511"	="32.788"	="32.993"
="Standard errors in parentheses"
="* p<0.1	** p<0.05	*** p<0.01"
