# Supplementary material for: Institutional investors’ site visits and investment-cash flow sensitivity: Mitigating financing constraints or inhibiting agent conflicts?
Source: PLoS One. 2024 Mar 28;19(3):e0300332. doi: 10.1371/journal.pone.0300332 (PMC10977698; doi:10.1371/journal.pone.0300332)
Supplement: S1 Data — (ZIP) [file pone.0300332.s001.zip › Data/result/Table5.csv]

=""	="(1)"	="(2)"	="(3)"	="(4)"	="(5)"	="(6)"	="(7)"	="(8)"
=""	="Invest2_w"	="Invest2_w"	="Invest2_w"	="Invest2_w"	="Invest2_w"	="Invest2_w"	="Invest2_w"	="Invest2_w"
="CF2_w"	="0.060**"	="0.085***"	="0.053**"	="0.082***"	="0.021"	="0.079***"	="0.021"	="0.077***"
=""	="(0.025)"	="(0.024)"	="(0.026)"	="(0.025)"	="(0.020)"	="(0.024)"	="(0.020)"	="(0.024)"
="vjfreq_w"	="0.000"	="0.001"	=""	=""	="0.001"	="0.001"	=""	=""
=""	="(0.002)"	="(0.001)"	=""	=""	="(0.002)"	="(0.001)"	=""	=""
="c.CF2_w#c.vjfreq_w"	="-0.013"	="-0.037**"	=""	=""	="0.006"	="-0.030**"	=""	=""
=""	="(0.014)"	="(0.015)"	=""	=""	="(0.015)"	="(0.013)"	=""	=""
="Size_w"	="0.026***"	="0.026***"	="0.026***"	="0.026***"	="0.017***"	="0.025***"	="0.016***"	="0.025***"
=""	="(0.004)"	="(0.005)"	="(0.005)"	="(0.005)"	="(0.005)"	="(0.005)"	="(0.005)"	="(0.005)"
="Lev_w"	="0.034***"	="-0.012"	="0.034***"	="-0.012"	="0.022*"	="0.008"	="0.023*"	="0.009"
=""	="(0.013)"	="(0.017)"	="(0.013)"	="(0.017)"	="(0.012)"	="(0.017)"	="(0.012)"	="(0.017)"
="TQc_w"	="0.001"	="0.014***"	="0.001"	="0.014***"	="0.000"	="0.004**"	="0.000"	="0.004**"
=""	="(0.001)"	="(0.004)"	="(0.001)"	="(0.004)"	="(0.001)"	="(0.002)"	="(0.001)"	="(0.002)"
="RoaB_w"	="0.097***"	="0.065***"	="0.095***"	="0.064***"	="0.095***"	="0.090***"	="0.094***"	="0.089***"
=""	="(0.024)"	="(0.023)"	="(0.023)"	="(0.023)"	="(0.018)"	="(0.024)"	="(0.018)"	="(0.024)"
="AGE_cl_w"	="-0.085***"	="-0.030"	="-0.083***"	="-0.029"	="-0.037"	="-0.089***"	="-0.036"	="-0.088***"
=""	="(0.031)"	="(0.024)"	="(0.031)"	="(0.024)"	="(0.027)"	="(0.031)"	="(0.027)"	="(0.031)"
="Finindex"	="-0.004"	="0.000"	="-0.004"	="0.000"	="-0.002"	="-0.001"	="-0.002"	="-0.001"
=""	="(0.002)"	="(0.002)"	="(0.002)"	="(0.002)"	="(0.002)"	="(0.002)"	="(0.002)"	="(0.002)"
="2013.year"	="0.000"	="0.000"	="0.000"	="0.000"	="0.000"	="0.000"	="0.000"	="0.000"
=""	="(.)"	="(.)"	="(.)"	="(.)"	="(.)"	="(.)"	="(.)"	="(.)"
="2014.year"	="-0.006*"	="-0.013***"	="-0.006*"	="-0.013***"	="-0.009***"	="-0.003"	="-0.009***"	="-0.003"
=""	="(0.003)"	="(0.003)"	="(0.003)"	="(0.003)"	="(0.003)"	="(0.003)"	="(0.003)"	="(0.003)"
="2015.year"	="-0.016***"	="-0.025***"	="-0.016***"	="-0.025***"	="-0.019***"	="-0.010**"	="-0.019***"	="-0.010**"
=""	="(0.006)"	="(0.005)"	="(0.006)"	="(0.005)"	="(0.005)"	="(0.005)"	="(0.005)"	="(0.005)"
="2016.year"	="-0.024***"	="-0.026***"	="-0.024***"	="-0.026***"	="-0.029***"	="-0.010"	="-0.029***"	="-0.010"
=""	="(0.007)"	="(0.006)"	="(0.007)"	="(0.006)"	="(0.006)"	="(0.007)"	="(0.006)"	="(0.007)"
="2017.year"	="-0.024***"	="-0.028***"	="-0.024***"	="-0.028***"	="-0.031***"	="-0.013"	="-0.031***"	="-0.012"
=""	="(0.009)"	="(0.007)"	="(0.009)"	="(0.007)"	="(0.008)"	="(0.008)"	="(0.008)"	="(0.008)"
="2018.year"	="-0.022**"	="-0.027***"	="-0.021**"	="-0.027***"	="-0.031***"	="-0.014"	="-0.031***"	="-0.013"
=""	="(0.011)"	="(0.008)"	="(0.011)"	="(0.008)"	="(0.009)"	="(0.010)"	="(0.009)"	="(0.010)"
="vjnum_w"	=""	=""	="0.001"	="0.001"	=""	=""	="0.001"	="0.001"
=""	=""	=""	="(0.001)"	="(0.001)"	=""	=""	="(0.001)"	="(0.001)"
="c.CF2_w#c.vjnum_w"	=""	=""	="-0.003"	="-0.020**"	=""	=""	="0.003"	="-0.016**"
=""	=""	=""	="(0.008)"	="(0.009)"	=""	=""	="(0.008)"	="(0.008)"
="_cons"	="-0.235**"	="-0.458***"	="-0.231**"	="-0.455***"	="-0.174"	="-0.263*"	="-0.165"	="-0.260*"
=""	="(0.113)"	="(0.125)"	="(0.114)"	="(0.125)"	="(0.111)"	="(0.137)"	="(0.110)"	="(0.137)"
="N"	="4813"	="4813"	="4813"	="4813"	="4813"	="4813"	="4813"	="4813"
="r2"	="0.091"	="0.089"	="0.091"	="0.089"	="0.105"	="0.085"	="0.105"	="0.085"
="r2_a"	="0.088"	="0.086"	="0.088"	="0.086"	="0.102"	="0.082"	="0.103"	="0.082"
="F"	="14.601"	="15.351"	="14.673"	="15.568"	="21.119"	="13.059"	="21.117"	="13.188"
="Standard errors in parentheses"
="* p<0.1	** p<0.05	*** p<0.01"
