# Supplementary material for: Institutional investors’ site visits and investment-cash flow sensitivity: Mitigating financing constraints or inhibiting agent conflicts?
Source: PLoS One. 2024 Mar 28;19(3):e0300332. doi: 10.1371/journal.pone.0300332 (PMC10977698; doi:10.1371/journal.pone.0300332)
Supplement: S1 Data — (ZIP) [file pone.0300332.s001.zip › Data/result/Table6.csv]

=""	="(1)"	="(2)"	="(3)"	="(4)"	="(5)"	="(6)"	="(7)"	="(8)"
=""	="Invest2_w"	="Invest2_w"	="Invest2_w"	="Invest2_w"	="Invest2_w"	="Invest2_w"	="Invest2_w"	="Invest2_w"
="CF2_w"	="-0.018"	="0.226***"	="-0.022"	="0.227***"	="0.067***"	="0.075***"	="0.056**"	="0.078***"
=""	="(0.019)"	="(0.042)"	="(0.019)"	="(0.043)"	="(0.022)"	="(0.022)"	="(0.023)"	="(0.023)"
="vjfreq_w"	="0.002"	="0.005*"	=""	=""	="0.004***"	="0.001"	=""	=""
=""	="(0.001)"	="(0.003)"	=""	=""	="(0.001)"	="(0.001)"	=""	=""
="c.CF2_w#c.vjfreq_w"	="-0.009"	="-0.055**"	=""	=""	="-0.016"	="-0.035***"	=""	=""
=""	="(0.014)"	="(0.025)"	=""	=""	="(0.013)"	="(0.013)"	=""	=""
="Size_w"	="0.010***"	="0.036***"	="0.010***"	="0.035***"	="0.022***"	="0.016***"	="0.022***"	="0.016***"
=""	="(0.003)"	="(0.005)"	="(0.003)"	="(0.005)"	="(0.005)"	="(0.004)"	="(0.005)"	="(0.004)"
="Lev_w"	="-0.006"	="0.033**"	="-0.006"	="0.033**"	="0.011"	="0.017"	="0.010"	="0.017"
=""	="(0.011)"	="(0.016)"	="(0.011)"	="(0.016)"	="(0.015)"	="(0.012)"	="(0.015)"	="(0.012)"
="TQc_w"	="0.001"	="0.001"	="0.001"	="0.001"	="0.001"	="0.000"	="0.001"	="0.000"
=""	="(0.001)"	="(0.001)"	="(0.001)"	="(0.001)"	="(0.001)"	="(0.001)"	="(0.001)"	="(0.001)"
="RoaB_w"	="0.075***"	="0.095***"	="0.074***"	="0.092***"	="0.098***"	="0.086***"	="0.095***"	="0.086***"
=""	="(0.017)"	="(0.028)"	="(0.017)"	="(0.027)"	="(0.022)"	="(0.020)"	="(0.022)"	="(0.020)"
="AGE_cl_w"	="-0.044**"	="-0.032"	="-0.044**"	="-0.030"	="-0.082***"	="-0.016"	="-0.082***"	="-0.015"
=""	="(0.022)"	="(0.028)"	="(0.022)"	="(0.028)"	="(0.029)"	="(0.025)"	="(0.029)"	="(0.025)"
="Finindex"	="-0.002"	="-0.002"	="-0.002"	="-0.002"	="-0.003"	="0.000"	="-0.003"	="0.000"
=""	="(0.002)"	="(0.002)"	="(0.002)"	="(0.002)"	="(0.002)"	="(0.002)"	="(0.002)"	="(0.002)"
="2013.year"	="0.000"	="0.000"	="0.000"	="0.000"	="0.000"	="0.000"	="0.000"	="0.000"
=""	="(.)"	="(.)"	="(.)"	="(.)"	="(.)"	="(.)"	="(.)"	="(.)"
="2014.year"	="-0.005*"	="-0.013***"	="-0.005*"	="-0.013***"	="-0.007**"	="-0.009***"	="-0.007**"	="-0.009***"
=""	="(0.003)"	="(0.003)"	="(0.003)"	="(0.003)"	="(0.003)"	="(0.003)"	="(0.003)"	="(0.003)"
="2015.year"	="-0.012***"	="-0.026***"	="-0.013***"	="-0.026***"	="-0.014***"	="-0.019***"	="-0.014***"	="-0.019***"
=""	="(0.004)"	="(0.005)"	="(0.004)"	="(0.005)"	="(0.005)"	="(0.005)"	="(0.005)"	="(0.005)"
="2016.year"	="-0.016***"	="-0.037***"	="-0.016***"	="-0.037***"	="-0.019***"	="-0.025***"	="-0.020***"	="-0.025***"
=""	="(0.005)"	="(0.007)"	="(0.005)"	="(0.007)"	="(0.007)"	="(0.006)"	="(0.007)"	="(0.006)"
="2017.year"	="-0.017***"	="-0.042***"	="-0.017***"	="-0.041***"	="-0.019**"	="-0.034***"	="-0.019**"	="-0.034***"
=""	="(0.006)"	="(0.008)"	="(0.006)"	="(0.008)"	="(0.008)"	="(0.007)"	="(0.008)"	="(0.007)"
="2018.year"	="-0.018**"	="-0.043***"	="-0.018**"	="-0.043***"	="-0.021**"	="-0.035***"	="-0.022**"	="-0.034***"
=""	="(0.007)"	="(0.010)"	="(0.007)"	="(0.010)"	="(0.010)"	="(0.009)"	="(0.010)"	="(0.009)"
="vjnum_w"	=""	=""	="0.001*"	="0.004**"	=""	=""	="0.002***"	="0.001"
=""	=""	=""	="(0.001)"	="(0.002)"	=""	=""	="(0.001)"	="(0.001)"
="c.CF2_w#c.vjnum_w"	=""	=""	="-0.003"	="-0.029**"	=""	=""	="-0.004"	="-0.019***"
=""	=""	=""	="(0.008)"	="(0.013)"	=""	=""	="(0.008)"	="(0.007)"
="_cons"	="-0.027"	="-0.625***"	="-0.021"	="-0.621***"	="-0.183"	="-0.246**"	="-0.176"	="-0.244**"
=""	="(0.087)"	="(0.115)"	="(0.087)"	="(0.116)"	="(0.125)"	="(0.101)"	="(0.126)"	="(0.101)"
="N"	="4813"	="4813"	="4813"	="4813"	="4812"	="4813"	="4812"	="4813"
="r2"	="0.088"	="0.128"	="0.088"	="0.128"	="0.092"	="0.097"	="0.092"	="0.097"
="r2_a"	="0.085"	="0.126"	="0.086"	="0.126"	="0.089"	="0.095"	="0.089"	="0.095"
="F"	="19.900"	="16.418"	="19.863"	="16.573"	="16.938"	="17.583"	="17.369"	="17.655"
="Standard errors in parentheses"
="* p<0.1	** p<0.05	*** p<0.01"
