# Supplementary material for: Institutional investors’ site visits and investment-cash flow sensitivity: Mitigating financing constraints or inhibiting agent conflicts?
Source: PLoS One. 2024 Mar 28;19(3):e0300332. doi: 10.1371/journal.pone.0300332 (PMC10977698; doi:10.1371/journal.pone.0300332)
Supplement: S1 Data — (ZIP) [file pone.0300332.s001.zip › Data/result/Table7.csv]

=""	="(1)"	="(2)"	="(3)"	="(4)"	="(5)"	="(6)"	="(7)"	="(8)"	="(9)"	="(10)"	="(11)"	="(12)"
=""	="Invest2_w"	="Invest2_w"	="Invest2_w"	="Invest2_w"	="Invest2_w"	="Invest2_w"	="Invest2_w"	="Invest2_w"	="Invest2_w"	="Invest2_w"	="Invest2_w"	="Invest2_w"
="CF2_w"	="0.067***"	="0.072***"	="0.066***"	="0.067***"	="0.082***"	="0.034"	="0.073***"	="0.031"	="0.072***"	="0.077***"	="0.074***"	="0.061**"
=""	="(0.022)"	="(0.023)"	="(0.023)"	="(0.024)"	="(0.023)"	="(0.022)"	="(0.024)"	="(0.022)"	="(0.023)"	="(0.025)"	="(0.023)"	="(0.025)"
="vjfreq_w"	="0.001"	="0.001"	=""	=""	="0.001"	="0.001"	=""	=""	="0.002"	="0.002"	=""	=""
=""	="(0.001)"	="(0.001)"	=""	=""	="(0.001)"	="(0.001)"	=""	=""	="(0.001)"	="(0.001)"	=""	=""
="c.CF2_w#c.vjfreq_w"	="-0.029**"	="-0.018"	=""	=""	="-0.041***"	="0.010"	=""	=""	="-0.023"	="-0.022"	=""	=""
=""	="(0.014)"	="(0.014)"	=""	=""	="(0.014)"	="(0.014)"	=""	=""	="(0.015)"	="(0.014)"	=""	=""
="Size_w"	="0.023***"	="0.018***"	="0.023***"	="0.018***"	="0.024***"	="0.016***"	="0.024***"	="0.015***"	="0.015***"	="0.026***"	="0.014***"	="0.026***"
=""	="(0.004)"	="(0.004)"	="(0.004)"	="(0.004)"	="(0.004)"	="(0.004)"	="(0.005)"	="(0.004)"	="(0.004)"	="(0.004)"	="(0.004)"	="(0.004)"
="Lev_w"	="0.009"	="0.034***"	="0.009"	="0.035***"	="-0.003"	="0.037***"	="-0.003"	="0.037***"	="0.020"	="0.013"	="0.021"	="0.013"
=""	="(0.015)"	="(0.013)"	="(0.015)"	="(0.013)"	="(0.014)"	="(0.014)"	="(0.013)"	="(0.014)"	="(0.013)"	="(0.013)"	="(0.013)"	="(0.013)"
="TQc_w"	="0.002*"	="0.001"	="0.002**"	="0.000"	="0.002**"	="0.000"	="0.002*"	="0.000"	="0.000"	="0.002*"	="0.000"	="0.002*"
=""	="(0.001)"	="(0.001)"	="(0.001)"	="(0.001)"	="(0.001)"	="(0.001)"	="(0.001)"	="(0.001)"	="(0.001)"	="(0.001)"	="(0.001)"	="(0.001)"
="RoaB_w"	="0.098***"	="0.094***"	="0.099***"	="0.092***"	="0.050**"	="0.111***"	="0.048**"	="0.109***"	="0.112***"	="0.055**"	="0.111***"	="0.053**"
=""	="(0.019)"	="(0.020)"	="(0.019)"	="(0.020)"	="(0.020)"	="(0.019)"	="(0.020)"	="(0.019)"	="(0.017)"	="(0.026)"	="(0.017)"	="(0.026)"
="AGE_cl_w"	="-0.066**"	="-0.011"	="-0.065**"	="-0.009"	="-0.080***"	="-0.029"	="-0.078**"	="-0.029"	="-0.052*"	="-0.048*"	="-0.052*"	="-0.047*"
=""	="(0.027)"	="(0.026)"	="(0.027)"	="(0.026)"	="(0.031)"	="(0.023)"	="(0.031)"	="(0.023)"	="(0.029)"	="(0.027)"	="(0.029)"	="(0.027)"
="Finindex"	="-0.004*"	="0.000"	="-0.004*"	="0.000"	="-0.003"	="-0.002"	="-0.002"	="-0.002"	="-0.004*"	="-0.001"	="-0.004"	="-0.001"
=""	="(0.002)"	="(0.002)"	="(0.002)"	="(0.002)"	="(0.002)"	="(0.002)"	="(0.002)"	="(0.002)"	="(0.003)"	="(0.002)"	="(0.003)"	="(0.002)"
="2013.year"	="0.000"	="0.000"	="0.000"	="0.000"	="0.000"	="0.000"	="0.000"	="0.000"	="0.000"	="0.000"	="0.000"	="0.000"
=""	="(.)"	="(.)"	="(.)"	="(.)"	="(.)"	="(.)"	="(.)"	="(.)"	="(.)"	="(.)"	="(.)"	="(.)"
="2014.year"	="-0.006**"	="-0.010***"	="-0.006**"	="-0.010***"	="-0.006*"	="-0.006**"	="-0.007**"	="-0.006**"	="-0.007**"	="-0.007**"	="-0.007**"	="-0.007**"
=""	="(0.003)"	="(0.003)"	="(0.003)"	="(0.003)"	="(0.003)"	="(0.003)"	="(0.003)"	="(0.003)"	="(0.003)"	="(0.003)"	="(0.003)"	="(0.003)"
="2015.year"	="-0.015***"	="-0.022***"	="-0.015***"	="-0.022***"	="-0.017***"	="-0.017***"	="-0.017***"	="-0.017***"	="-0.014**"	="-0.019***"	="-0.014**"	="-0.019***"
=""	="(0.005)"	="(0.005)"	="(0.005)"	="(0.005)"	="(0.006)"	="(0.005)"	="(0.006)"	="(0.005)"	="(0.005)"	="(0.005)"	="(0.005)"	="(0.005)"
="2016.year"	="-0.018***"	="-0.033***"	="-0.018***"	="-0.033***"	="-0.018**"	="-0.026***"	="-0.018**"	="-0.026***"	="-0.020***"	="-0.025***"	="-0.020***"	="-0.025***"
=""	="(0.006)"	="(0.006)"	="(0.006)"	="(0.006)"	="(0.007)"	="(0.006)"	="(0.007)"	="(0.006)"	="(0.007)"	="(0.006)"	="(0.007)"	="(0.006)"
="2017.year"	="-0.019**"	="-0.039***"	="-0.019**"	="-0.039***"	="-0.018**"	="-0.031***"	="-0.019**"	="-0.031***"	="-0.022***"	="-0.027***"	="-0.022***"	="-0.027***"
=""	="(0.008)"	="(0.008)"	="(0.008)"	="(0.007)"	="(0.009)"	="(0.007)"	="(0.009)"	="(0.007)"	="(0.008)"	="(0.008)"	="(0.008)"	="(0.008)"
="2018.year"	="-0.019**"	="-0.042***"	="-0.019**"	="-0.042***"	="-0.015"	="-0.035***"	="-0.015"	="-0.035***"	="-0.025***"	="-0.026***"	="-0.025***"	="-0.027***"
=""	="(0.009)"	="(0.009)"	="(0.009)"	="(0.009)"	="(0.011)"	="(0.008)"	="(0.011)"	="(0.008)"	="(0.010)"	="(0.009)"	="(0.010)"	="(0.009)"
="vjnum_w"	=""	=""	="0.000"	="0.001*"	=""	=""	="0.001"	="0.001"	=""	=""	="0.001"	="0.001*"
=""	=""	=""	="(0.001)"	="(0.001)"	=""	=""	="(0.001)"	="(0.001)"	=""	=""	="(0.001)"	="(0.001)"
="c.CF2_w#c.vjnum_w"	=""	=""	="-0.015**"	="-0.007"	=""	=""	="-0.018**"	="0.007"	=""	=""	="-0.013*"	="-0.004"
=""	=""	=""	="(0.007)"	="(0.008)"	=""	=""	="(0.008)"	="(0.008)"	=""	=""	="(0.008)"	="(0.009)"
="_cons"	="-0.242**"	="-0.313***"	="-0.247**"	="-0.305***"	="-0.225*"	="-0.182*"	="-0.230*"	="-0.172*"	="-0.084"	="-0.387***"	="-0.080"	="-0.385***"
=""	="(0.117)"	="(0.102)"	="(0.118)"	="(0.103)"	="(0.121)"	="(0.099)"	="(0.122)"	="(0.099)"	="(0.108)"	="(0.113)"	="(0.109)"	="(0.114)"
="N"	="4813"	="4813"	="4813"	="4813"	="4668"	="4668"	="4668"	="4668"	="4813"	="4813"	="4813"	="4813"
="r2"	="0.076"	="0.107"	="0.076"	="0.107"	="0.076"	="0.098"	="0.074"	="0.099"	="0.092"	="0.082"	="0.092"	="0.082"
="r2_a"	="0.073"	="0.104"	="0.073"	="0.104"	="0.073"	="0.096"	="0.071"	="0.096"	="0.089"	="0.080"	="0.090"	="0.079"
="F"	="13.637"	="18.386"	="13.519"	="18.520"	="12.613"	="18.027"	="12.948"	="17.977"	="17.870"	="13.220"	="17.963"	="13.309"
="Standard errors in parentheses"
="* p<0.1	** p<0.05	*** p<0.01"
