# Supplementary material for: Institutional investors’ site visits and investment-cash flow sensitivity: Mitigating financing constraints or inhibiting agent conflicts?
Source: PLoS One. 2024 Mar 28;19(3):e0300332. doi: 10.1371/journal.pone.0300332 (PMC10977698; doi:10.1371/journal.pone.0300332)
Supplement: S1 Data — (ZIP) [file pone.0300332.s001.zip › Data/result/Table8.csv]

=""	="(1)"	="(2)"	="(3)"	="(4)"	="(5)"	="(6)"	="(7)"	="(8)"
=""	="Invest2_w"	="Invest2_w"	="Invest2_w"	="Invest2_w"	="Invest2_w"	="Invest2_w"	="Invest2_w"	="Invest2_w"
="CF2_w"	="0.095***"	="0.050**"	="0.090***"	="0.040*"	="0.092***"	="0.050**"	="0.085***"	="0.045*"
=""	="(0.021)"	="(0.024)"	="(0.021)"	="(0.025)"	="(0.024)"	="(0.023)"	="(0.023)"	="(0.024)"
="vjfreq_w"	="0.003**"	="0.000"	=""	=""	="0.000"	="0.001"	=""	=""
=""	="(0.002)"	="(0.001)"	=""	=""	="(0.001)"	="(0.001)"	=""	=""
="c.CF2_w#c.vjfreq_w"	="-0.038***"	="-0.011"	=""	=""	="-0.034**"	="0.002"	=""	=""
=""	="(0.014)"	="(0.013)"	=""	=""	="(0.015)"	="(0.014)"	=""	=""
="Size_w"	="0.024***"	="0.023***"	="0.024***"	="0.022***"	="0.025***"	="0.020***"	="0.024***"	="0.020***"
=""	="(0.005)"	="(0.005)"	="(0.005)"	="(0.005)"	="(0.004)"	="(0.005)"	="(0.004)"	="(0.005)"
="Lev_w"	="-0.001"	="0.034**"	="-0.001"	="0.035**"	="0.004"	="0.036**"	="0.004"	="0.036**"
=""	="(0.013)"	="(0.015)"	="(0.013)"	="(0.015)"	="(0.014)"	="(0.015)"	="(0.014)"	="(0.015)"
="TQc_w"	="0.000"	="0.003***"	="0.000"	="0.003***"	="0.002*"	="0.000"	="0.002*"	="0.000"
=""	="(0.001)"	="(0.001)"	="(0.001)"	="(0.001)"	="(0.001)"	="(0.001)"	="(0.001)"	="(0.001)"
="RoaB_w"	="0.061***"	="0.106***"	="0.061***"	="0.102***"	="0.053***"	="0.113***"	="0.050***"	="0.113***"
=""	="(0.019)"	="(0.022)"	="(0.019)"	="(0.021)"	="(0.019)"	="(0.019)"	="(0.019)"	="(0.018)"
="AGE_cl_w"	="-0.075**"	="-0.050*"	="-0.073**"	="-0.049*"	="-0.103***"	="0.008"	="-0.101***"	="0.008"
=""	="(0.030)"	="(0.027)"	="(0.030)"	="(0.027)"	="(0.029)"	="(0.027)"	="(0.029)"	="(0.027)"
="Finindex"	="-0.001"	="-0.003"	="-0.001"	="-0.003"	="-0.003"	="0.001"	="-0.003"	="0.001"
=""	="(0.002)"	="(0.003)"	="(0.002)"	="(0.003)"	="(0.002)"	="(0.002)"	="(0.002)"	="(0.002)"
="2013.year"	="0.000"	="0.000"	="0.000"	="0.000"	="0.000"	="0.000"	="0.000"	="0.000"
=""	="(.)"	="(.)"	="(.)"	="(.)"	="(.)"	="(.)"	="(.)"	="(.)"
="2014.year"	="-0.009***"	="-0.007**"	="-0.010***"	="-0.007**"	="-0.005*"	="-0.013***"	="-0.006*"	="-0.013***"
=""	="(0.003)"	="(0.003)"	="(0.003)"	="(0.003)"	="(0.003)"	="(0.003)"	="(0.003)"	="(0.003)"
="2015.year"	="-0.017***"	="-0.018***"	="-0.017***"	="-0.018***"	="-0.014***"	="-0.025***"	="-0.014***"	="-0.025***"
=""	="(0.006)"	="(0.005)"	="(0.006)"	="(0.005)"	="(0.005)"	="(0.006)"	="(0.005)"	="(0.006)"
="2016.year"	="-0.023***"	="-0.022***"	="-0.023***"	="-0.022***"	="-0.015**"	="-0.038***"	="-0.016**"	="-0.038***"
=""	="(0.007)"	="(0.006)"	="(0.007)"	="(0.006)"	="(0.006)"	="(0.007)"	="(0.006)"	="(0.007)"
="2017.year"	="-0.022**"	="-0.025***"	="-0.023***"	="-0.024***"	="-0.012"	="-0.047***"	="-0.012"	="-0.047***"
=""	="(0.009)"	="(0.008)"	="(0.009)"	="(0.008)"	="(0.008)"	="(0.009)"	="(0.008)"	="(0.009)"
="2018.year"	="-0.024**"	="-0.023**"	="-0.025**"	="-0.022**"	="-0.011"	="-0.051***"	="-0.011"	="-0.051***"
=""	="(0.010)"	="(0.009)"	="(0.010)"	="(0.009)"	="(0.009)"	="(0.011)"	="(0.009)"	="(0.011)"
="vjnum_w"	=""	=""	="0.002*"	="0.001"	=""	=""	="0.001"	="0.001"
=""	=""	=""	="(0.001)"	="(0.001)"	=""	=""	="(0.001)"	="(0.001)"
="c.CF2_w#c.vjnum_w"	=""	=""	="-0.018**"	="-0.002"	=""	=""	="-0.014*"	="0.003"
=""	=""	=""	="(0.008)"	="(0.008)"	=""	=""	="(0.008)"	="(0.008)"
="_cons"	="-0.239**"	="-0.299**"	="-0.236**"	="-0.293**"	="-0.171"	="-0.401***"	="-0.175"	="-0.397***"
=""	="(0.119)"	="(0.122)"	="(0.119)"	="(0.123)"	="(0.108)"	="(0.127)"	="(0.108)"	="(0.128)"
="N"	="4783"	="4837"	="4783"	="4837"	="4739"	="4803"	="4739"	="4803"
="r2"	="0.103"	="0.079"	="0.102"	="0.079"	="0.085"	="0.105"	="0.083"	="0.105"
="r2_a"	="0.100"	="0.076"	="0.099"	="0.076"	="0.082"	="0.102"	="0.080"	="0.102"
="F"	="18.067"	="13.323"	="17.922"	="13.576"	="13.787"	="17.744"	="13.927"	="17.774"
="Standard errors in parentheses"
="* p<0.1	** p<0.05	*** p<0.01"
