# Supplementary material for: Institutional investors’ site visits and investment-cash flow sensitivity: Mitigating financing constraints or inhibiting agent conflicts?
Source: PLoS One. 2024 Mar 28;19(3):e0300332. doi: 10.1371/journal.pone.0300332 (PMC10977698; doi:10.1371/journal.pone.0300332)
Supplement: S1 Data — (ZIP) [file pone.0300332.s001.zip › Data/result/Table9.csv]

=""	="(1)"	="(2)"	="(3)"
=""	="Invest2_w"	="Invest2_w"	="Invest2_w"
="CF2_w"	="0.052***"	="0.087***"	="0.080***"
=""	="(0.011)"	="(0.018)"	="(0.019)"
="Size_w"	="0.024***"	="0.023***"	="0.023***"
=""	="(0.003)"	="(0.003)"	="(0.003)"
="Lev_w"	="0.015"	="0.015"	="0.015"
=""	="(0.010)"	="(0.010)"	="(0.010)"
="TQc_w"	="0.001**"	="0.001**"	="0.001*"
=""	="(0.001)"	="(0.001)"	="(0.001)"
="RoaB_w"	="0.108***"	="0.108***"	="0.107***"
=""	="(0.017)"	="(0.017)"	="(0.017)"
="AGE_cl_w"	="-0.048**"	="-0.049**"	="-0.047**"
=""	="(0.020)"	="(0.020)"	="(0.020)"
="Finindex"	="-0.002"	="-0.002"	="-0.002"
=""	="(0.002)"	="(0.002)"	="(0.002)"
="2013.year"	="0.000"	="0.000"	="0.000"
=""	="(.)"	="(.)"	="(.)"
="2014.year"	="-0.009***"	="-0.009***"	="-0.009***"
=""	="(0.002)"	="(0.002)"	="(0.002)"
="2015.year"	="-0.020***"	="-0.020***"	="-0.020***"
=""	="(0.004)"	="(0.004)"	="(0.004)"
="2016.year"	="-0.027***"	="-0.027***"	="-0.027***"
=""	="(0.005)"	="(0.005)"	="(0.005)"
="2017.year"	="-0.030***"	="-0.029***"	="-0.030***"
=""	="(0.006)"	="(0.006)"	="(0.006)"
="2018.year"	="-0.030***"	="-0.029***"	="-0.029***"
=""	="(0.007)"	="(0.007)"	="(0.007)"
="vjfreq_w"	=""	="0.002*"	=""
=""	=""	="(0.001)"	=""
="c.CF2_w#c.vjfreq_w"	=""	="-0.030***"	=""
=""	=""	="(0.011)"	=""
="vjnum_w"	=""	=""	="0.001**"
=""	=""	=""	="(0.001)"
="c.CF2_w#c.vjnum_w"	=""	=""	="-0.013**"
=""	=""	=""	="(0.006)"
="_cons"	="-0.308***"	="-0.301***"	="-0.300***"
=""	="(0.084)"	="(0.084)"	="(0.084)"
="N"	="8681"	="8681"	="8681"
="r2"	="0.092"	="0.093"	="0.093"
="r2_a"	="0.090"	="0.092"	="0.092"
="F"	="33.410"	="29.043"	="29.188"
="Standard errors in parentheses"
="* p<0.1	** p<0.05	*** p<0.01"
